# Supplementary material for: Critical and distinct roles of cell type–specific NF-κB2 in lung cancer
Source: JCI Insight. 2024 Feb 22;9(4):e164188. doi: 10.1172/jci.insight.164188 (PMC10967404; doi:10.1172/jci.insight.164188)
Supplement: Supporting data values [file jciinsight-9-164188-s101.xlsx]

## Sheet: Fig. 1B
Lesions per mm2	Lesions per mm2
WT	NF-kB2 KO
0.0423681	0.0256792
0.0378582	0.0130947
0.057346	0.0129816
0.0547645	0
0.0563158	0

## Sheet: Fig. 1C
Tumor number	Tumor number		Tumor burden	Tumor burden
WT	NF-kB2 KO		WT	NF-kB2 KO
8	1		0.9954	0.135612
9	4		0.663923	0.0706858
7	6		1.1404	0.1183
11	5		0.959233	0.1037
9	4		0.702146	0.0722566

## Sheet: Fig. 1D
Cleaved caspase-3+ cell (%)	Cleaved caspase-3+ cell (%)		BrdU+ tumor cell (%)	BrdU+ tumor cell (%)		CD34+ vessel area (%)	CD34+ vessel area (%)
WT	NF-kB2 KO		WT	NF-kB2 KO		WT	NF-kB2 KO
1.6	4		1.35	0.85		3.75	0.86
0.8	12.8		1.35	0.95		2.59	1.26
1.6	4.8		1.5	0.7		2.8	2
0.8	9.6		1.6	0.8		2.42	1.22
0.8	6.4		1.8	0.7		2.84	1.83

## Sheet: Fig. 2A
Tumor number	Tumor number	Tumor number	Tumor number		Tumor burden	Tumor burden	Tumor burden	Tumor burden
WT recipient	WT recipient	NF-kB2 KO recipient	NF-kB2 KO recipient		WT recipient	WT recipient	NF-kB2 KO recipient	NF-kB2 KO recipient
WT donor	NF-kB2 KO donor	WT donor	NF-kB2 KO donor		WT donor	NF-kB2 KO donor	WT donor	NF-kB2 KO donor
4	2	3	2		0.095295	0.00471239	0.0151844	0.00471239
5	1	3	0		0.121475	0.000523599	0.0188496	0
4	1	3	2		0.097913	0.00418879	0.0481711	0.0010472
2	1	5			0.0476475	0.000523599	0.084823
	0	5				0	0.0994838
	0	3				0	0.0481711
	2	4				0.0010472	0.0659735
	0					0

## Sheet: Fig. 2B
10% FBS	10% FBS	10% FBS	10% FBS	10% FBS	10% FBS		10% FBS	10% FBS	10% FBS	10% FBS	10% FBS	10% FBS		1% FBS	1% FBS	1% FBS	1% FBS	1% FBS	1% FBS		1% FBS	1% FBS	1% FBS	1% FBS	1% FBS	1% FBS
H727	H727	H727	H727	H727	H727		H460	H460	H460	H460	H460	H460		H727	H727	H727	H727	H727	H727		H460	H460	H460	H460	H460	H460
Day 1	Day 1	Day 2	Day 2	Day 3	Day 3		Day 1	Day 1	Day 2	Day 2	Day 3	Day 3		Day 1	Day 1	Day 2	Day 2	Day 3	Day 3		Day 1	Day 1	Day 2	Day 2	Day 3	Day 3
WT	NF-kB2	WT	NF-kB2	WT	NF-kB2		WT	NF-kB2	WT	NF-kB2	WT	NF-kB2		WT	NF-kB2	WT	NF-kB2	WT	NF-kB2		WT	NF-kB2	WT	NF-kB2	WT	NF-kB2
0.52	0.48	0.99	1.02	1.59	1.53		0.57	0.61	1.05	1.07	1.52	1.55		0.93	1.01	1.51	1.51	1.67	1.55		1.13	1.04	1.51	1.47	1.6	1.69
0.53	0.51	1.06	1	1.52	1.46		0.59	0.63	1.13	1.14	1.56	1.6		0.96	1.06	1.61	1.55	1.65	1.68		1.19	1.2	1.52	1.67	1.69	2.05
0.54	0.47	1	1.05	1.5	1.61		0.55	0.58	1.05	1.13	1.53	1.57		0.99	1.07	1.56	1.42	1.48	1.63		1.11	1.24	2.29	1.69	1.76	1.83
0.52	0.48	1.05	0.98	1.46	1.46		0.53	0.6	1.04	1.14	1.57	1.59		1.01	1.1	1.54	1.55	1.63	1.58		1.13	1.24	1.62	1.8	1.91	1.79
0.5	0.47	1.08	1.02	1.57	1.46		0.55	0.58	1.05	1.07	1.64	1.54		1.02	1.08	1.57	1.71	1.86	1.9		1.1	1.23	1.67	1.69	1.62	1.78
0.52	0.46	1.09	1.01	1.59	1.39		0.53	0.59	1.1	1.09	1.41	1.5		1.04	1.06	1.6	1.7	1.83	1.77		1.12	1.23	1.67	1.89	1.76	1.96

## Sheet: Fig. 2C
H727	H727		H460	H460
WT	NF-kB2		WT	NF-kB2
173	167		113	131
160	193		125	118
152	177		134	146
181	159		117	119
188	182

## Sheet: Fig. 2D
NL (n=110)	Tumor (n=1019)
-1.383	-0.5487
-1.145	0.2084
-1.123	-2.849
-1.108	-2.17
-1.06	-2.022
-0.9812	-1.992
-0.9263	-1.935
-0.8563	-1.819
-0.7395	-1.818
-0.6108	-1.717
-0.4514	-1.686
-0.4493	-1.652
-0.4369	-1.649
-0.4031	-1.634
-0.3927	-1.592
-0.3924	-1.494
-0.3915	-1.382
-0.3817	-1.367
-0.3709	-1.353
-0.3678	-1.35
-0.3306	-1.348
-0.3248	-1.318
-0.2974	-1.307
-0.2829	-1.298
-0.2446	-1.29
-0.2096	-1.281
-0.2047	-1.278
-0.2045	-1.263
-0.2017	-1.258
-0.1825	-1.255
-0.1821	-1.255
-0.1717	-1.236
-0.1634	-1.21
-0.1607	-1.204
-0.1502	-1.198
-0.1389	-1.181
-0.1268	-1.179
-0.113	-1.141
-0.108	-1.13
-0.1056	-1.125
-0.06351	-1.101
-0.06141	-1.092
-0.04441	-1.084
-0.03251	-1.074
-0.02971	-1.067
-0.02421	-1.061
-0.02301	-1.031
-0.01881	-1.029
-0.01541	-1.024
-0.01521	-1.01
-0.01301	-1.004
0.02399	-1.001
0.02609	-0.986
0.04439	-0.9726
0.05369	-0.9695
0.06439	-0.9638
0.08979	-0.9636
0.1189	-0.9434
0.1297	-0.9404
0.1369	-0.9356
0.1377	-0.9085
0.138	-0.9005
0.149	-0.8972
0.1806	-0.8951
0.1824	-0.8889
0.224	-0.8881
0.2251	-0.8863
0.252	-0.8822
0.2692	-0.8792
0.2885	-0.8783
0.2889	-0.8674
0.3112	-0.8655
0.3184	-0.8617
0.3265	-0.8582
0.327	-0.8546
0.3345	-0.8494
0.3809	-0.8481
0.3972	-0.8417
0.4166	-0.8392
0.4359	-0.8289
0.4617	-0.8263
0.5194	-0.8224
0.5361	-0.8204
0.5385	-0.8184
0.5422	-0.8178
0.5953	-0.8112
0.651	-0.8111
0.6686	-0.8057
0.6882	-0.8025
0.7208	-0.8002
0.7448	-0.7967
0.766	-0.7899
0.8121	-0.7875
0.9071	-0.7842
0.9545	-0.784
0.9714	-0.7828
0.9724	-0.7763
1.031	-0.7707
1.035	-0.7704
1.187	-0.7696
1.197	-0.7626
1.235	-0.758
1.425	-0.7542
1.447	-0.749
1.512	-0.7355
1.89	-0.7204
1.997	-0.7161
2.163	-0.707
2.232	-0.7055
2.735	-0.7054
	-0.7037
	-0.6975
	-0.6909
	-0.6899
	-0.6889
	-0.6854
	-0.6853
	-0.683
	-0.6799
	-0.6778
	-0.6734
	-0.6641
	-0.6555
	-0.6403
	-0.6366
	-0.6323
	-0.6311
	-0.631
	-0.627
	-0.6263
	-0.6165
	-0.611
	-0.5929
	-0.5863
	-0.5848
	-0.5735
	-0.5687
	-0.565
	-0.5641
	-0.5635
	-0.5613
	-0.5574
	-0.5558
	-0.5557
	-0.5548
	-0.5432
	-0.5392
	-0.5379
	-0.5351
	-0.5326
	-0.5304
	-0.5282
	-0.5246
	-0.5185
	-0.5164
	-0.5146
	-0.5145
	-0.5086
	-0.5066
	-0.5062
	-0.4995
	-0.4994
	-0.4921
	-0.491
	-0.4899
	-0.4813
	-0.4765
	-0.4712
	-0.469
	-0.465
	-0.4642
	-0.4638
	-0.4632
	-0.4595
	-0.459
	-0.4583
	-0.4556
	-0.4473
	-0.4438
	-0.4428
	-0.4423
	-0.4415
	-0.4369
	-0.4344
	-0.433
	-0.4282
	-0.4276
	-0.4251
	-0.4227
	-0.4227
	-0.4189
	-0.4145
	-0.4042
	-0.4042
	-0.4038
	-0.403
	-0.396
	-0.3862
	-0.3828
	-0.3824
	-0.3823
	-0.3819
	-0.3814
	-0.3768
	-0.3738
	-0.371
	-0.3691
	-0.3667
	-0.366
	-0.3628
	-0.3543
	-0.354
	-0.3502
	-0.3472
	-0.3417
	-0.3417
	-0.3409
	-0.3386
	-0.3368
	-0.335
	-0.3266
	-0.3261
	-0.3255
	-0.3253
	-0.3208
	-0.3198
	-0.3183
	-0.3164
	-0.3153
	-0.314
	-0.3139
	-0.3116
	-0.3099
	-0.3046
	-0.2997
	-0.2943
	-0.2916
	-0.2877
	-0.287
	-0.2856
	-0.2792
	-0.2766
	-0.2751
	-0.2739
	-0.2705
	-0.2696
	-0.2658
	-0.2651
	-0.2564
	-0.2563
	-0.254
	-0.2524
	-0.2522
	-0.2507
	-0.2473
	-0.2432
	-0.2426
	-0.2407
	-0.24
	-0.2369
	-0.2326
	-0.2311
	-0.2284
	-0.2263
	-0.2249
	-0.219
	-0.2165
	-0.2158
	-0.2155
	-0.2147
	-0.2138
	-0.2077
	-0.2037
	-0.2037
	-0.2022
	-0.2013
	-0.2003
	-0.1942
	-0.1921
	-0.1915
	-0.1909
	-0.1908
	-0.1903
	-0.1886
	-0.1841
	-0.1816
	-0.1781
	-0.1751
	-0.1743
	-0.1726
	-0.1705
	-0.17
	-0.1668
	-0.1656
	-0.1653
	-0.1606
	-0.1593
	-0.1589
	-0.1569
	-0.1555
	-0.1554
	-0.1551
	-0.1548
	-0.1532
	-0.1482
	-0.1455
	-0.1431
	-0.1411
	-0.1407
	-0.1368
	-0.1367
	-0.1358
	-0.1341
	-0.1324
	-0.1287
	-0.1273
	-0.1273
	-0.1272
	-0.1268
	-0.1249
	-0.1238
	-0.1222
	-0.1195
	-0.1186
	-0.1152
	-0.1124
	-0.112
	-0.1112
	-0.1077
	-0.1041
	-0.1034
	-0.1032
	-0.1031
	-0.1015
	-0.09821
	-0.09741
	-0.09281
	-0.09111
	-0.08961
	-0.08371
	-0.08221
	-0.08221
	-0.07791
	-0.07791
	-0.07641
	-0.07351
	-0.07271
	-0.07241
	-0.07191
	-0.06741
	-0.06531
	-0.06051
	-0.05771
	-0.05601
	-0.05431
	-0.05281
	-0.05251
	-0.04931
	-0.04811
	-0.04781
	-0.04371
	-0.04361
	-0.04251
	-0.04221
	-0.03891
	-0.03871
	-0.03751
	-0.03701
	-0.03361
	-0.03131
	-0.03111
	-0.02941
	-0.02931
	-0.02741
	-0.02211
	-0.02131
	-0.02051
	-0.01931
	-0.01771
	-0.01741
	-0.01631
	-0.01531
	-0.01411
	-0.01341
	-0.01321
	-0.01281
	-0.01141
	-0.005305
	-0.001305
	0.01179
	0.01319
	0.01659
	0.01759
	0.02319
	0.02399
	0.02599
	0.02629
	0.02689
	0.03099
	0.03319
	0.03599
	0.03849
	0.03849
	0.03919
	0.04169
	0.04269
	0.04339
	0.04469
	0.04659
	0.04909
	0.04939
	0.04939
	0.04999
	0.05019
	0.05049
	0.05069
	0.05159
	0.05199
	0.05219
	0.05599
	0.05719
	0.05739
	0.06259
	0.06439
	0.06549
	0.06619
	0.06759
	0.06809
	0.07319
	0.08019
	0.08469
	0.08609
	0.08609
	0.08649
	0.08679
	0.08799
	0.08929
	0.09379
	0.1038
	0.104
	0.1049
	0.1057
	0.1071
	0.1082
	0.1087
	0.1103
	0.1107
	0.1126
	0.1152
	0.1182
	0.1195
	0.1241
	0.1242
	0.1286
	0.1296
	0.132
	0.1327
	0.1337
	0.1355
	0.1381
	0.1396
	0.1429
	0.144
	0.1447
	0.1472
	0.1476
	0.1501
	0.1507
	0.1542
	0.1544
	0.1584
	0.1622
	0.1624
	0.1692
	0.17
	0.1714
	0.1725
	0.1729
	0.1732
	0.176
	0.1765
	0.1807
	0.1809
	0.1851
	0.1852
	0.187
	0.1879
	0.1969
	0.2007
	0.2016
	0.2016
	0.2016
	0.2019
	0.2026
	0.2026
	0.2029
	0.2037
	0.206
	0.2079
	0.2088
	0.2092
	0.2102
	0.2111
	0.2138
	0.2147
	0.2159
	0.2161
	0.2204
	0.2216
	0.2218
	0.2219
	0.2265
	0.2274
	0.2279
	0.2293
	0.2297
	0.2304
	0.2312
	0.2323
	0.2346
	0.2349
	0.237
	0.242
	0.2465
	0.249
	0.2496
	0.2517
	0.2562
	0.2582
	0.2591
	0.2642
	0.266
	0.2661
	0.2679
	0.269
	0.271
	0.2715
	0.2715
	0.2731
	0.2749
	0.2769
	0.2808
	0.282
	0.2838
	0.2857
	0.2865
	0.2871
	0.2895
	0.2896
	0.2901
	0.2901
	0.2908
	0.2918
	0.2925
	0.2957
	0.2958
	0.299
	0.2998
	0.2999
	0.3005
	0.3014
	0.3017
	0.3042
	0.3048
	0.3098
	0.3104
	0.3107
	0.3126
	0.3135
	0.3172
	0.3195
	0.3206
	0.3217
	0.3272
	0.3315
	0.3323
	0.3336
	0.3341
	0.3368
	0.3379
	0.3401
	0.3423
	0.3435
	0.3461
	0.35
	0.3512
	0.3523
	0.3531
	0.3545
	0.3566
	0.3566
	0.357
	0.3575
	0.3596
	0.3597
	0.3602
	0.3629
	0.3647
	0.3657
	0.3665
	0.3689
	0.3692
	0.3692
	0.3693
	0.3723
	0.3759
	0.3765
	0.3795
	0.3831
	0.3844
	0.3857
	0.3872
	0.3878
	0.3879
	0.3882
	0.3893
	0.3912
	0.3916
	0.3925
	0.3926
	0.3927
	0.3936
	0.3947
	0.3948
	0.3951
	0.3962
	0.3982
	0.3985
	0.402
	0.4035
	0.4142
	0.4149
	0.4155
	0.4169
	0.4175
	0.4187
	0.42
	0.4206
	0.4212
	0.4212
	0.4217
	0.4217
	0.4223
	0.4254
	0.4301
	0.4318
	0.4341
	0.4354
	0.4365
	0.4392
	0.4419
	0.4424
	0.445
	0.4453
	0.4466
	0.4485
	0.4493
	0.4507
	0.4562
	0.4583
	0.4587
	0.4591
	0.4601
	0.4609
	0.4622
	0.4655
	0.466
	0.4693
	0.4701
	0.4704
	0.4737
	0.4737
	0.4738
	0.4824
	0.4897
	0.4902
	0.4905
	0.4913
	0.4937
	0.498
	0.4999
	0.5
	0.5013
	0.5014
	0.5056
	0.5079
	0.51
	0.5107
	0.5111
	0.5111
	0.5132
	0.5138
	0.5159
	0.5264
	0.5268
	0.5271
	0.5308
	0.5363
	0.546
	0.5488
	0.5498
	0.5541
	0.5568
	0.5596
	0.5603
	0.5636
	0.5731
	0.5775
	0.5788
	0.5789
	0.5799
	0.5834
	0.5837
	0.5843
	0.5853
	0.589
	0.59
	0.5933
	0.5964
	0.5985
	0.5999
	0.6019
	0.6029
	0.605
	0.605
	0.6069
	0.6069
	0.6071
	0.6081
	0.6089
	0.6128
	0.6156
	0.6161
	0.6192
	0.6196
	0.6207
	0.6233
	0.6235
	0.624
	0.6244
	0.6261
	0.6279
	0.629
	0.633
	0.6418
	0.642
	0.6426
	0.648
	0.6495
	0.6497
	0.6502
	0.6505
	0.6542
	0.657
	0.6579
	0.659
	0.6621
	0.6708
	0.6733
	0.6775
	0.6822
	0.6848
	0.6869
	0.687
	0.6874
	0.6928
	0.6965
	0.6974
	0.7058
	0.7077
	0.7093
	0.7204
	0.7278
	0.7304
	0.7318
	0.7321
	0.7332
	0.7356
	0.7381
	0.7405
	0.748
	0.7483
	0.7487
	0.7496
	0.7518
	0.7526
	0.7532
	0.7551
	0.7561
	0.7566
	0.7587
	0.7605
	0.7615
	0.7633
	0.7635
	0.7641
	0.7652
	0.7654
	0.767
	0.7698
	0.7711
	0.7725
	0.7755
	0.7756
	0.7768
	0.7785
	0.7813
	0.7863
	0.7909
	0.794
	0.7975
	0.7981
	0.7981
	0.8
	0.8003
	0.803
	0.8055
	0.8078
	0.8145
	0.815
	0.8169
	0.8171
	0.8182
	0.8258
	0.828
	0.8301
	0.8326
	0.8376
	0.8496
	0.8531
	0.8577
	0.8608
	0.8632
	0.8636
	0.865
	0.8657
	0.867
	0.8694
	0.8706
	0.8766
	0.8802
	0.8917
	0.8939
	0.8966
	0.8996
	0.9059
	0.9076
	0.9193
	0.9223
	0.9238
	0.9248
	0.9339
	0.9358
	0.9396
	0.9415
	0.9418
	0.9512
	0.952
	0.9561
	0.9566
	0.9574
	0.9578
	0.9684
	0.9688
	0.969
	0.971
	0.9743
	0.9762
	0.9778
	0.9797
	0.9861
	0.9919
	0.9937
	0.9969
	1.001
	1.007
	1.008
	1.01
	1.014
	1.019
	1.021
	1.023
	1.028
	1.029
	1.042
	1.043
	1.045
	1.046
	1.049
	1.06
	1.063
	1.066
	1.068
	1.071
	1.077
	1.081
	1.081
	1.083
	1.087
	1.096
	1.099
	1.116
	1.117
	1.119
	1.119
	1.123
	1.13
	1.14
	1.142
	1.144
	1.148
	1.157
	1.157
	1.165
	1.165
	1.166
	1.172
	1.174
	1.181
	1.185
	1.19
	1.196
	1.198
	1.203
	1.206
	1.21
	1.211
	1.222
	1.227
	1.227
	1.227
	1.227
	1.236
	1.249
	1.252
	1.269
	1.281
	1.282
	1.285
	1.296
	1.305
	1.307
	1.311
	1.318
	1.324
	1.367
	1.372
	1.381
	1.389
	1.405
	1.421
	1.427
	1.432
	1.434
	1.444
	1.473
	1.508
	1.526
	1.541
	1.549
	1.553
	1.559
	1.565
	1.569
	1.572
	1.581
	1.581
	1.584
	1.585
	1.586
	1.6
	1.631
	1.631
	1.644
	1.656
	1.658
	1.67
	1.697
	1.704
	1.71
	1.713
	1.723
	1.725
	1.76
	1.763
	1.778
	1.786
	1.79
	1.795
	1.798
	1.822
	1.822
	1.842
	1.854
	1.89
	1.894
	1.933
	1.979
	1.985
	2.019
	2.037
	2.071
	2.073
	2.12
	2.182
	2.214
	2.238
	2.278
	2.283
	2.478
	2.496
	2.498
	2.513
	2.543
	2.606
	2.671
	2.741
	2.811
	3.072

## Sheet: Fig. 2E
NF-kB2 level	OS (days)	Low (n=499)	High (n=500)
-2.849	242	0
-2.17	632	1
-2.022	61	0
-1.992	773	0
-1.819	12	1
-1.818	1189	0
-1.717	1825	0
-1.652	1825	0
-1.649	405	0
-1.634	230	0
-1.592	340	1
-1.494	306	1
-1.382	1825	0
-1.367	711	1
-1.353	371	1
-1.35	1656	1
-1.348	913	0
-1.318	299	1
-1.307	705	0
-1.298	244	1
-1.29	1825	0
-1.281	503	1
-1.278	345	1
-1.263	1825	0
-1.258	653	0
-1.255	207	0
-1.255	842	0
-1.236	424	0
-1.21	1825	0
-1.204	1825	0
-1.198	1386	0
-1.181	1007	0
-1.179	36	0
-1.141	608	0
-1.13	543	1
-1.125	1825	0
-1.101	1178	0
-1.092	405	0
-1.084	31	0
-1.074	1148	0
-1.067	1297	0
-1.061	1825	0
-1.031	1825	0
-1.029	1338	1
-1.024	1825	0
-1.01	1736	1
-1.004	912	0
-1.001	408	0
-0.986	916	1
-0.9726	1346	1
-0.9695	501	1
-0.9638	1528	1
-0.9636	442	1
-0.9434	358	1
-0.9404	1541	0
-0.9356	670	0
-0.9085	1825	0
-0.9005	826	0
-0.8972	119	1
-0.8951	1728	0
-0.8889	610	0
-0.8881	1217	0
-0.8863	1479	0
-0.8822	30	0
-0.8792	123	1
-0.8783	1519	0
-0.8674	1825	0
-0.8655	759	0
-0.8617	18	1
-0.8582	1784	0
-0.8546	1485	1
-0.8494	623	1
-0.8481	1126	0
-0.8417	440	0
-0.8392	1492	1
-0.8289	581	0
-0.8263	1361	0
-0.8224	1150	1
-0.8184	684	1
-0.8178	15	0
-0.8112	401	0
-0.8111	1157	0
-0.8057	1052	0
-0.8025	1825	0
-0.8002	30	0
-0.7967	264	0
-0.7899	87	1
-0.7875	976	1
-0.7842	47	1
-0.784	227	0
-0.7828	630	0
-0.7763	238	0
-0.7707	589	0
-0.7704	12	1
-0.7696	1107	1
-0.7626	601	0
-0.758	1190	1
-0.7542	827	1
-0.749	1081	1
-0.7355	1825	0
-0.7204	804	0
-0.7161	1825	0
-0.707	490	1
-0.7055	1825	0
-0.7054	1071	0
-0.7037	1470	1
-0.6975	1825	0
-0.6909	522	0
-0.6889	1825	0
-0.6854	995	0
-0.6853	116	1
-0.683	1379	1
-0.6799	1045	1
-0.6778	731	1
-0.6734	1825	0
-0.6641	896	1
-0.6555	375	0
-0.6403	938	0
-0.6366	1126	0
-0.6323	977	0
-0.6311	1492	0
-0.631	1163	0
-0.627	1011	0
-0.6263	62	0
-0.6165	564	0
-0.611	642	0
-0.5929	734	1
-0.5848	1244	0
-0.5735	89	1
-0.5687	652	0
-0.565	166	1
-0.5635	516	1
-0.5613	701	1
-0.5574	1825	0
-0.5558	1825	0
-0.5557	593	1
-0.5548	510	0
-0.5487	1442	0
-0.5432	578	0
-0.5392	573	1
-0.5379	808	1
-0.5351	881	1
-0.5326	106	0
-0.5304	1216	0
-0.5282	482	0
-0.5246	552	1
-0.5185	930	0
-0.5164	1825	0
-0.5146	889	0
-0.5145	202	0
-0.5066	913	0
-0.5062	592	0
-0.4995	1825	0
-0.4994	1825	0
-0.4921	574	1
-0.491	143	1
-0.4899	537	0
-0.4813	353	0
-0.4765	840	1
-0.4712	1036	0
-0.469	587	1
-0.465	119	0
-0.4642	1825	0
-0.4638	617	0
-0.4632	573	0
-0.4595	1114	1
-0.459	435	0
-0.4583	660	0
-0.4556	1825	0
-0.4473	600	0
-0.4438	1516	1
-0.4428	136	1
-0.4423	603	0
-0.4415	426	0
-0.4369	275	1
-0.4344	1825	0
-0.433	1258	1
-0.4282	1825	0
-0.4276	1026	1
-0.4251	1293	1
-0.4227	343	1
-0.4227	1825	0
-0.4189	428	1
-0.4145	9	1
-0.4042	699	0
-0.4042	1825	0
-0.4038	804	0
-0.403	476	0
-0.396	1235	1
-0.3862	37	0
-0.3828	1825	0
-0.3824	22	1
-0.3823	578	0
-0.3819	467	0
-0.3814	1825	0
-0.3768	952	0
-0.3738	704	0
-0.371	164	1
-0.3691	586	1
-0.3667	80	1
-0.366	198	1
-0.3628	1750	0
-0.3543	236	0
-0.354	1825	0
-0.3502	14	0
-0.3472	1690	0
-0.3417	261	1
-0.3417	740	0
-0.3409	151	0
-0.3386	122	0
-0.3368	1825	0
-0.335	244	1
-0.3266	1825	0
-0.3261	62	1
-0.3255	1825	0
-0.3253	1825	0
-0.3208	1825	0
-0.3198	308	1
-0.3183	1147	1
-0.3164	911	0
-0.3153	474	1
-0.314	1743	0
-0.3139	1159	0
-0.3116	1825	0
-0.3099	1825	0
-0.3046	911	0
-0.2997	186	0
-0.2943	370	0
-0.2916	1113	0
-0.2877	1825	0
-0.287	61	0
-0.2856	1280	0
-0.2766	375	1
-0.2751	1825	0
-0.2739	428	1
-0.2705	1171	1
-0.2696	734	0
-0.2658	653	0
-0.2651	724	0
-0.2564	31	0
-0.2563	944	0
-0.2524	1092	0
-0.2522	1531	1
-0.2507	762	0
-0.2473	614	1
-0.2432	910	0
-0.2426	427	0
-0.2407	628	1
-0.24	864	0
-0.2369	1259	0
-0.2326	803	1
-0.2311	1111	0
-0.2284	1442	0
-0.2263	1	1
-0.2249	1057	1
-0.219	1825	0
-0.2165	559	0
-0.2158	1731	0
-0.2155	34	1
-0.2138	97	1
-0.2077	609	0
-0.2037	1421	1
-0.2037	1825	0
-0.2022	1825	0
-0.2013	700	0
-0.2003	578	0
-0.1942	1475	0
-0.1921	1072	0
-0.1915	376	1
-0.1909	4	1
-0.1908	927	1
-0.1903	1825	0
-0.1886	908	0
-0.1841	323	0
-0.1816	737	1
-0.1781	505	0
-0.1751	285	0
-0.1743	559	1
-0.1726	1265	1
-0.1705	522	0
-0.17	150	0
-0.1668	310	0
-0.1656	1825	0
-0.1653	468	1
-0.1606	1825	0
-0.1593	1324	0
-0.1589	1000	1
-0.1569	111	0
-0.1555	1825	0
-0.1554	594	1
-0.1551	153	1
-0.1548	1825	0
-0.1532	477	0
-0.1482	1825	0
-0.1455	625	1
-0.1431	434	1
-0.1411	193	1
-0.1407	1825	0
-0.1368	478	1
-0.1367	960	0
-0.1358	845	0
-0.1341	103	0
-0.1324	1653	1
-0.1287	225	0
-0.1273	123	1
-0.1273	965	1
-0.1272	1713	1
-0.1268	740	1
-0.1249	826	1
-0.1238	44	0
-0.1222	1154	1
-0.1195	1600	1
-0.1186	1825	0
-0.1152	1197	1
-0.1124	630	0
-0.112	358	0
-0.1112	1499	0
-0.1077	409	1
-0.1041	85	1
-0.1034	1825	0
-0.1032	937	0
-0.1031	1189	0
-0.1015	281	1
-0.09821	608	0
-0.09741	974	1
-0.09281	519	1
-0.09111	1097	0
-0.08961	372	0
-0.08371	445	1
-0.08221	481	0
-0.08221	1260	0
-0.07791	1825	0
-0.07641	121	0
-0.07351	82	0
-0.07271	1825	0
-0.07241	256	0
-0.07191	806	0
-0.06741	532	1
-0.06531	414	0
-0.06051	678	1
-0.05771	1825	0
-0.05601	1067	1
-0.05431	52	1
-0.05281	448	0
-0.05251	1825	0
-0.04931	896	1
-0.04811	1038	0
-0.04781	195	1
-0.04371	822	1
-0.04361	1825	0
-0.04251	578	0
-0.04221	1825	0
-0.03891	1311	0
-0.03871	1825	0
-0.03751	121	1
-0.03701	547	0
-0.03361	1423	1
-0.03131	1825	0
-0.03111	1058	1
-0.02941	610	0
-0.02931	370	1
-0.02741	910	0
-0.02211	739	0
-0.02131	336	1
-0.02051	932	0
-0.01931	35	0
-0.01771	1224	0
-0.01741	1426	1
-0.01631	510	0
-0.01531	555	0
-0.01411	160	0
-0.01341	1825	0
-0.01321	435	0
-0.01281	1501	1
-0.01141	690	0
-0.005305	135	0
-0.001305	562	1
0.01179	947	0
0.01319	2	1
0.01659	1499	1
0.01759	601	0
0.02319	640	0
0.02399	691	0
0.02599	24	1
0.02629	639	0
0.02689	1825	0
0.03099	888	0
0.03319	1280	0
0.03599	506	1
0.03849	442	0
0.03919	634	0
0.04169	603	0
0.04269	670	0
0.04339	824	0
0.04469	657	0
0.04659	105	0
0.04909	357	1
0.04939	531	0
0.04939	1825	0
0.04999	1825	0
0.05019	418	1
0.05049	997	0
0.05069	423	0
0.05159	1115	1
0.05199	626	1
0.05219	1825	0
0.05599	882	0
0.05719	366	0
0.05739	1073	1
0.06259	422	0
0.06439	294	1
0.06549	791	0
0.06619	1194	1
0.06759	1233	0
0.06809	124	1
0.07319	1367	0
0.08019	173	1
0.08469	671	0
0.08609	699	0
0.08649	1825	0
0.08679	864	1
0.08799	641	0
0.08929	311	1
0.09379	218	0
0.1038	122	0
0.104	603	0
0.1049	615	0
0.1057	92	1
0.1071	211	0
0.1082	515	0
0.1087	1212	0
0.1103	409	0
0.1107	173	0
0.1126	1825	0
0.1152	719	1
0.1182	515	1
0.1195	174	0
0.1241	1825	0
0.1242	1632	1
0.1286	705	0
0.1296	414	1
0.132	761	0
0.1327	247	0
0.1337	1825	0
0.1355	387	1
0.1381	106	0
0.1396	995	1
0.1429	1272	0
0.144	694	1
0.1447	652	0
0.1472	863	0
0.1476	987	1
0.1501	570	0
0.1507	1825	0
0.1542	1161	1
0.1544	1798	1
0.1584	601	1
0.1622	340	1
0.1624	952	1
0.1692	131	1
0.17	1639	0
0.1714	420	0
0.1725	388	0
0.1729	454	1
0.1732	3	1
0.176	1075	1
0.1765	244	0
0.1807	815	0
0.1809	478	0
0.1851	94	1
0.1852	1825	0
0.187	1301	0
0.1879	11	0
0.1969	1617	0
0.2007	1215	1
0.2016	182	0
0.2016	188	1
0.2016	417	0
0.2019	491	0
0.2026	12	0
0.2026	1289	0
0.2029	610	0
0.2037	1531	0
0.206	596	0
0.2079	1058	0
0.2084	1617	0
0.2088	1523	0
0.2092	551	0
0.2102	1825	0
0.2111	1072	0
0.2138	1695	1
0.2147	582	1
0.2159	38	1
0.2161	1825	0
0.2204	800	0
0.2216	1825	0
0.2218	1825	0
0.2219	362	0
0.2265	5	1
0.2274	1825		0
0.2279	1825		0
0.2293	13		0
0.2297	399		1
0.2304	284		1
0.2312	567		0
0.2323	791		0
0.2346	1357		1
0.2349	428		0
0.237	1825		0
0.242	995		1
0.2465	1622		1
0.249	179		1
0.2496	1825		0
0.2517	165		0
0.2562	1655		1
0.2582	1176		0
0.2591	455		0
0.2642	983		0
0.266	546		0
0.2661	202		0
0.2679	415		0
0.269	35		0
0.271	791		0
0.2715	61		1
0.2715	866		0
0.2749	770		1
0.2769	17		1
0.2808	1824		0
0.282	1369		0
0.2838	464		1
0.2857	1498		1
0.2865	697		1
0.2871	282		1
0.2895	531		0
0.2896	1683		0
0.2901	728		0
0.2901	1825		0
0.2908	568		0
0.2918	260		0
0.2925	515		0
0.2957	378		0
0.2958	211		1
0.299	315		1
0.2998	22		0
0.3005	1825		0
0.3014	708		1
0.3017	807		1
0.3042	687		1
0.3048	407		0
0.3098	626		0
0.3104	658		0
0.3107	1100		0
0.3126	468		1
0.3135	30		0
0.3172	486		0
0.3195	1825		0
0.3206	1825		0
0.3217	122		0
0.3272	1474		0
0.3315	1825		0
0.3323	492		0
0.3336	70		0
0.3368	1130		0
0.3379	1825		0
0.3401	435		0
0.3423	538		0
0.3435	1505		0
0.3461	448		0
0.35	243		1
0.3512	139		0
0.3523	84		0
0.3531	1305		0
0.3545	1079		0
0.3566	598		1
0.3566	1050		0
0.357	392		0
0.3575	307		1
0.3596	824		0
0.3597	1825		0
0.3602	1333		0
0.3629	1351		0
0.3647	109		1
0.3657	692		1
0.3665	336		1
0.3689	869		1
0.3692	212		1
0.3692	487		0
0.3693	716		1
0.3723	925		0
0.3759	13		0
0.3765	626		0
0.3795	61		0
0.3831	79		0
0.3844	1723		0
0.3857	1825		0
0.3872	790		0
0.3878	61		0
0.3879	303		1
0.3882	61		0
0.3893	701		0
0.3912	637		0
0.3916	835		1
0.3925	669		0
0.3926	476		0
0.3927	302		1
0.3936	1825		0
0.3947	428		0
0.3948	139		1
0.3951	1431		0
0.3962	826		1
0.3982	624		0
0.3985	189		1
0.402	1454		1
0.4035	365		1
0.4142	5		1
0.4149	1335		1
0.4155	287		0
0.4169	557		1
0.4175	747		0
0.4187	942		0
0.42	550		1
0.4206	13		0
0.4212	53		1
0.4212	1825		0
0.4217	153		0
0.4217	937		1
0.4223	1825		0
0.4254	1825		0
0.4301	1429		0
0.4318	141		0
0.4341	210		1
0.4354	1825		0
0.4365	493		0
0.4392	1119		0
0.4424	1825		0
0.445	266		1
0.4453	1825		0
0.4466	769		0
0.4485	83		0
0.4493	1825		0
0.4507	15		0
0.4562	730		0
0.4583	1167		1
0.4587	360		1
0.4591	184		0
0.4601	933		1
0.4609	321		1
0.4622	385		1
0.4655	481		0
0.466	988		0
0.4693	403		1
0.4701	462		0
0.4704	867		0
0.4737	536		0
0.4737	614		0
0.4738	1645		0
0.4824	540		0
0.4897	423		0
0.4902	456		1
0.4905	291		1
0.4913	830		0
0.4937	585		0
0.498	617		0
0.4999	237		1
0.5	689		0
0.5013	553		0
0.5014	324		0
0.5056	1285		0
0.5079	669		1
0.51	775		0
0.5107	1135		1
0.5111	6		1
0.5111	605		0
0.5132	889		0
0.5138	651		0
0.5159	905		1
0.5264	973		1
0.5268	1790		1
0.5271	717		0
0.5308	1825		0
0.5363	640		0
0.546	879		1
0.5488	1825		0
0.5498	1825		0
0.5541	1825		0
0.5568	1825		0
0.5596	24		0
0.5603	1825		0
0.5636	111		0
0.5731	133		0
0.5775	1778		1
0.5788	561		1
0.5789	1621		0
0.5799	215		1
0.5834	1175		0
0.5837	408		1
0.5843	499		0
0.5853	434		1
0.589	340		1
0.59	813		0
0.5933	1143		1
0.5964	276		1
0.5985	600		0
0.6019	1125		0
0.6029	1032		0
0.605	855		1
0.605	929		1
0.6069	653		1
0.6069	1106		0
0.6071	8		0
0.6081	629		0
0.6089	55		0
0.6128	1640		1
0.6156	677		1
0.6161	949		0
0.6192	544		1
0.6196	565		0
0.6207	274		1
0.6233	1825		0
0.6235	1825		0
0.624	607		1
0.6244	674		0
0.6261	176		1
0.6279	872		0
0.629	134		0
0.633	345		1
0.6418	84		1
0.642	354		0
0.6426	862		0
0.648	923		0
0.6495	44		0
0.6497	826		1
0.6502	307		1
0.6505	138		1
0.6542	42		0
0.657	1268		0
0.6579	862		0
0.659	718		0
0.6621	1825		0
0.6708	1825		0
0.6733	1063		0
0.6775	1097		1
0.6822	367		0
0.6848	616		0
0.6869	800		1
0.687	23		1
0.6874	568		0
0.6928	465		0
0.6965	1246		0
0.6974	444		1
0.7058	962		1
0.7077	484		0
0.7093	951		1
0.7204	1160		0
0.7278	805		0
0.7304	289		0
0.7318	677		0
0.7321	852		0
0.7332	810		0
0.7356	1040		0
0.7381	179		0
0.7405	448		1
0.748	607		0
0.7483	719		0
0.7487	904		0
0.7496	1825		0
0.7518	1006		1
0.7526	409		0
0.7532	1268		1
0.7551	1825		0
0.7561	990		0
0.7566	1060		0
0.7587	618		0
0.7605	1825		0
0.7615	896		0
0.7633	578		0
0.7635	426		0
0.7641	88		1
0.7652	849		0
0.7654	442		1
0.767	1432		0
0.7698	321		1
0.7711	488		1
0.7725	1336		0
0.7755	791		0
0.7756	667		1
0.7768	455		0
0.7785	198		1
0.7813	882		0
0.7863	48		0
0.794	1223		0
0.7975	466		0
0.7981	116		1
0.7981	949		1
0.8	187		1
0.8003	517		0
0.803	171		1
0.8055	351		1
0.8078	761		0
0.8145	377		0
0.815	385		0
0.8169	557		0
0.8171	113		1
0.8182	658		0
0.8258	50		0
0.828	1679		1
0.8301	993		0
0.8326	1189		1
0.8376	539		0
0.8496	1725		1
0.8531	683		0
0.8577	1209		1
0.8608	651		0
0.8636	1825		0
0.865	416		0
0.8657	624		1
0.867	223		1
0.8694	366		1
0.8706	291		1
0.8766	1288		1
0.8802	545		0
0.8917	4		0
0.8939	418		0
0.8966	99		1
0.8996	166		1
0.9059	605		0
0.9076	161		1
0.9193	829		0
0.9223	1825		0
0.9238	833		0
0.9248	652		0
0.9339	699		0
0.9358	151		1
0.9396	1196		0
0.9415	446		0
0.9418	666		0
0.9512	307		0
0.952	61		0
0.9561	683		0
0.9566	599		0
0.9574	1180		0
0.9578	1315		1
0.9684	822		0
0.9688	922		1
0.969	476		0
0.971	741		0
0.9743	1229		1
0.9762	60		0
0.9778	351		0
0.9797	1825		0
0.9861	1825		0
0.9919	1825		0
0.9937	511		0
0.9969	300		1
1.001	84		0
1.007	1239		0
1.008	224		0
1.01	910		0
1.014	758		0
1.019	339		1
1.021	1400		0
1.023	457		0
1.028	1344		1
1.029	520		0
1.042	539		1
1.043	385		0
1.045	429		1
1.046	979		0
1.049	1825		0
1.06	74		1
1.063	1825		0
1.066	664		0
1.068	1118		0
1.071	579		0
1.077	131		0
1.081	656		1
1.081	1825		0
1.083	358		1
1.087	186		0
1.096	1825		0
1.099	118		1
1.116	1825		0
1.117	666		1
1.119	61		0
1.119	257		1
1.123	329		1
1.13	296		0
1.14	432		0
1.142	372		1
1.144	541		0
1.148	444		1
1.157	565		0
1.157	1602		0
1.165	28		0
1.165	154		1
1.166	534		0
1.172	358		0
1.174	457		1
1.181	552		0
1.185	1825		0
1.19	761		1
1.196	383		1
1.198	1825		0
1.203	19		1
1.206	412		1
1.21	33		1
1.211	1001		1
1.222	595		0
1.227	250		1
1.227	354		1
1.227	365		0
1.227	839		0
1.236	1825		0
1.249	415		0
1.252	161		1
1.269	1825		0
1.281	757		0
1.282	604		1
1.285	702		1
1.296	429		1
1.305	760		1
1.307	999		1
1.311	236		1
1.318	568		0
1.324	469		1
1.367	455		1
1.372	1825		0
1.381	58		1
1.389	816		0
1.405	1825		0
1.421	1559		0
1.427	950		1
1.432	430		0
1.434	777		1
1.444	59		1
1.473	460		1
1.508	500		1
1.526	322		1
1.541	1825		0
1.549	1682		0
1.553	1013		0
1.559	827		0
1.565	428		0
1.569	921		1
1.572	167		1
1.581	122		0
1.581	128		0
1.584	1825		0
1.585	704		0
1.586	513		0
1.6	1825		0
1.631	260		1
1.631	383		1
1.644	440		0
1.656	526		0
1.658	406		0
1.67	498		0
1.697	397		1
1.704	180		1
1.71	12		0
1.713	258		1
1.723	645		1
1.725	596		0
1.76	1825		0
1.763	1031		0
1.778	765		0
1.786	1825		0
1.79	268		1
1.795	1825		0
1.798	353		0
1.822	402		1
1.822	1700		0
1.842	41		0
1.854	60		0
1.89	0		1
1.894	1825		0
1.933	911		0
1.979	1825		0
1.985	576		0
2.019	129		0
2.037	377		0
2.071	1046		1
2.073	97		0
2.12	146		1
2.182	89		0
2.214	274		1
2.238	28		0
2.278	1825		0
2.283	741		0
2.478	550		1
2.496	1043		1
2.498	649		0
2.513	1825		0
2.543	91		1
2.606	1182		0
2.671	842		0
2.741	899		1
2.811	818		0
3.072	688		0

## Sheet: Fig. 3A
% in CD45+ cells	% in CD45+ cells		% in CD45+ cells	% in CD45+ cells		% in CD45+ cells	% in CD45+ cells		% in CD45+ cells	% in CD45+ cells		% in CD45+ cells	% in CD45+ cells		% in CD45+ cells	% in CD45+ cells		% in CD45+ cells	% in CD45+ cells		% in CD45+ cells	% in CD45+ cells		% in CD45+ cells	% in CD45+ cells		% in CD45+ cells	% in CD45+ cells		% in CD45+ cells	% in CD45+ cells		% in CD45+ cells	% in CD45+ cells		% in CD45+ cells	% in CD45+ cells
B cell	B cell		CD3+ T cell	CD3+ T cell		CD4+ T cell	CD4+ T cell		CD8+ T cell	CD8+ T cell		AM	AM		Neutrophil	Neutrophil		IM	IM		DC	DC		Monocyte	Monocyte		Basophil	Basophil		Eosinophil	Eosinophil		Mast cell	Mast cell		NK	NK
WT	NF-kB2 KO		WT	NF-kB2 KO		WT	NF-kB2 KO		WT	NF-kB2 KO		WT	NF-kB2 KO		WT	NF-kB2 KO		WT	NF-kB2 KO		WT	NF-kB2 KO		WT	NF-kB2 KO		WT	NF-kB2 KO		WT	NF-kB2 KO		WT	NF-kB2 KO		WT	NF-kB2 KO
14.6	2.98		18.9	30.3		12.1	20.9		5.22	7.5		28.4	34.8		11.6	12.6		0.1	0.18		4.67	7.49		4.87	2.99		0.35	0.3		0.94	0.32		0.38	0.49		4.28	2.44
6.32	1.86		9.28	17.8		6.11	13.2		2.14	3.83		39.8	44.6		23.9	17.4		0.11	0.24		2.82	6.14		6.03	3.04		0.4	0.3		0.67	0.59		0.24	0.3		3.62	2.71
7.68	1.29		12.4	12.9		8.29	9.24		3.25	2.58		37.4	41.2		21.8	23.7		0.1	0.31		2.45	5.83		4.85	3.32		0.21	0.3		0.69	0.88		0.24	0.21		3.29	2.34
5.7	1.17		9.99	15.1		6.76	11.8		2.22	2.68		59	58.2		11.9	17		0.15	0.12		2.44	2.62		2.21	1.36		0.26	0.17		0.42	0.47		0.2	0.25		2.22	1.59

## Sheet: Fig. 3C
B cell in blood CD45+ cells (%)	B cell in blood CD45+ cells (%)	B cell in blood CD45+ cells (%)	B cell in blood CD45+ cells (%)		B cell in lung CD45+ cells (%)	B cell in lung CD45+ cells (%)	B cell in lung CD45+ cells (%)	B cell in lung CD45+ cells (%)
WT	WT	NF-kB2 KO	NF-kB2 KO		WT	WT	NF-kB2 KO	NF-kB2 KO
Ctrl	aCD20	Ctrl	aCD20		Ctrl	aCD20	Ctrl	aCD20
26.87	1.74	4.52	0.39		6.21	1.97	1.91	0.17
28.79	1.43	5.6	0.29		6.17	1.99	2.09	0.14
23.23	1.3	4.82	0.26		6.2	2.04	2.03	0.22
27.47	0.79	6.11	0.2		6.26	2.13	2	0.2
	1.02		0.33			2.05		0.3

[truncated: 24 more sheets: Fig. 3D, Fig. 4A, Fig. 4B, Fig. 4C, Fig. 4D, Fig. 4E, Fig.5A, Fig.5B, Fig. 5C, Fig. 5D, Fig. 5E, Fig.6A, Fig. 6B, Fig. 6C, Fig. 7A, Fig. 7B, Fig. 7C, Fig. 7D, Fig. 7E, Fig. 7F …]
